# Supplementary material for: Longitudinal Prediction of Infant MR Images With Multi-Contrast Perceptual Adversarial Learning
Source: Front Neurosci. 2021 Sep 9;15:653213. doi: 10.3389/fnins.2021.653213 (PMC8458966; doi:10.3389/fnins.2021.653213)
Supplement: Supplementary file 3 [file Data_Sheet_3.ZIP]

Archive with 18 entries (17 files):
- 6monthFrom12MonthT2/
- __MACOSX/._6monthFrom12MonthT2
- 6monthFrom12MonthT2/6monthFrom12MonthT2_GAN_L1.png
- __MACOSX/6monthFrom12MonthT2/._6monthFrom12MonthT2_GAN_L1.png
- 6monthFrom12MonthT2/6monthFrom12MonthT2_Unet.png
- __MACOSX/6monthFrom12MonthT2/._6monthFrom12MonthT2_Unet.png
- 6monthFrom12MonthT2/6monthFrom12MonthT2_PGAN.png
- __MACOSX/6monthFrom12MonthT2/._6monthFrom12MonthT2_PGAN.png
- 6monthFrom12MonthT2/6monthFrom12MonthT2_CycleGAN.png
- __MACOSX/6monthFrom12MonthT2/._6monthFrom12MonthT2_CycleGAN.png
- 6monthFrom12MonthT2/6monthFrom12MonthT2_GroundTruth.png
- __MACOSX/6monthFrom12MonthT2/._6monthFrom12MonthT2_GroundTruth.png
- 6monthFrom12MonthT2/6monthFrom12MonthT2_Unet_Lp.png
- __MACOSX/6monthFrom12MonthT2/._6monthFrom12MonthT2_Unet_Lp.png
- 6monthFrom12MonthT2/6monthFrom12MonthT2_GAN.png
- __MACOSX/6monthFrom12MonthT2/._6monthFrom12MonthT2_GAN.png
- 6monthFrom12MonthT2/6monthFrom12MonthT2_MPGAN.png
- __MACOSX/6monthFrom12MonthT2/._6monthFrom12MonthT2_MPGAN.png
